# Supplementary material for: Molecular Evaluation of the mRNA Expression of the ERG11, ERG3, CgCDR1, and CgSNQ2 Genes Linked to Fluconazole Resistance in Candida glabrata in a Colombian Population
Source: J Fungi (Basel). 2024 Jul 22;10(7):509. doi: 10.3390/jof10070509 (PMC11277825; doi:10.3390/jof10070509)
Supplement: Supplementary file 1 [file jof-10-00509-s001.zip]

Archive with 1 entries (1 files):
- jof-3058132-supplementary.xlsx
