# Supplementary material for: Molecular Evaluation of the mRNA Expression of the ERG11, ERG3, CgCDR1, and CgSNQ2 Genes Linked to Fluconazole Resistance in Candida glabrata in a Colombian Population
Source: J Fungi (Basel). 2024 Jul 22;10(7):509. doi: 10.3390/jof10070509 (PMC11277825; doi:10.3390/jof10070509)
Supplement: Supplementary file 1 [file jof-10-00509-s001.zip › jof-3058132-supplementary.xlsx]

## Sheet: Candida glabrata Data Base
Gen	Perfil_sensibilidad	Cepa	RQ_NFE	RQ_FE	Dif_RQ	Gen	Perfil_sensibilidad	Cepa	RQ_NFE	RQ_FE	Dif_RQ	Gen	Perfil_sensibilidad	Cepa	RQ_NFE	RQ_FE	Dif_RQ	Gen	Perfil_sensibilidad	Cepa	RQ_NFE	RQ_FE	Dif_RQ
CDR1	R	06-3A	3.634	2.716	-0.918	ERG11	R	06-3A	2.604	0.491	-2.113	ERG3	R	06-3A	3.876	2.478	-1.398	SNQ2	R	06-3A	0.78	0.01	-0.77
		137-1	0.075	0.396	0.321			95-1A	0.491	0.079	-0.412			137-1	2.933	8.893	5.96			137-1	0.042	0.013	-0.029
		184-1A	4.222	1.725	-2.497			116-5	0.021	0.006	-0.015			184-1A	65	17	-48			184-1A	0.272	0.214	-0.058
		95-1A	0.046	0.242	0.196			137-1	0.006	0.013	0.007			95-1A	14.298	0.008	-14.29			95-1A	2.677	0.343	-2.334
		116-5	0.234	3.11	2.876			184-1A	0.209	0.144	-0.065			116-5	25.03	25.03	0			116-5	0.005	0.004	-0.001
		65-3	3.289	10.751	7.462			65-3	1.182	0.009	-1.173			65-3	17.257	50.3	33.043			65-3	3.592	3.585	-0.007
	SDD	20-2A	1	0.13	-0.87		SDD	20-2A	1	0.066	-0.934		SDD	20-2A	1	3.27	2.27		SDD	20-2A	1	0.059	-0.941
		14-5A	0.727	0.021	-0.706			14-5A	0.131	0.119	-0.012			14-5A	0.193	0.28	0.087			14-5A	0.032	0.054	0.022
		109-1A	1.067	0.039	-1.028			07-1A	4.064	2.972	-1.092			109-1A	5.091	0.037	-5.054			109-1A	1.849	1.656	-0.193
		68-4	0.624	0.773	0.149			68-4	0.547	0.1	-0.447			68-4	2.623	1.321	-1.302			68-4	7.404	1.379	-6.025
		07-1A	0.574	0.103	-0.471			109-1A	0.501	0.039	-0.462			07-1A	5.607	3.071	-2.536			07-1A	0.148	0.192	0.044
		04-1A	0.041	0.036	-0.005			11-3A	0	0	0			04-1A	0.041	0.029	-0.012			04-1A	0.003	0	-0.003
		11-3A	0.466	1.327	0.861			04-1A	0.001	0	-0.001			11-3A	0	1.059	1.059			11-3A	0.102	0.019	-0.083
		16-5A	0.449	0.142	-0.307			16-5A	0.185	0.74	0.555			16-5A	0.433	0.105	-0.328			16-5A	0.047	0.023	-0.024
		25-1A	1.092	0.757	-0.335			24-5A	0.263	0.032	-0.231			25-1A	15.9	72.117	56.217			25-1A	0.495	26.951	26.456
		24-5A	0.036	0.007	-0.029			25-1A	0.05	0.29	0.24			24-5A	0.018	0.008	-0.01			24-5A	0.013	0.005	-0.008
Gen	Perfil_sensibilidad	Cepa	RQ_NFE	RQ_FE	Dif_RQ
CDR1	R	06-3A	3.634	2.716	-0.918
		137-1	0.075	0.396	0.321
		184-1A	4.222	1.725	-2.497
		95-1A	0.046	0.242	0.196
		116-5	0.234	3.11	2.876
		65-3	3.289	10.751	7.462
	DDS	20-2A	1	0.13	-0.87
		14-5A	0.727	0.021	-0.706
		109-1A	1.067	0.039	-1.028
		68-4	0.624	0.773	0.149
		07-1A	0.574	0.103	-0.471
		04-1A	0.041	0.036	-0.005
		11-3A	0.466	1.327	0.861
		16-5A	0.449	0.142	-0.307
		25-1A	1.092	0.757	-0.335
		24-5A	0.036	0.007	-0.029
ERG11	R	06-3A	2.604	0.491	-2.113
		95-1A	0.491	0.079	-0.412
		116-5	0.021	0.006	-0.015
		137-1	0.006	0.013	0.007
		184-1A	0.209	0.144	-0.065
		65-3	1.182	0.009	-1.173
	DDS	20-2A	1	0.066	-0.934
		14-5A	0.131	0.119	-0.012
		07-1A	4.064	2.972	-1.092
		68-4	0.547	0.1	-0.447
		109-1A	0.501	0.039	-0.462
		11-3A	0	0	0
		04-1A	0.001	0	-0.001
		16-5A	0.185	0.74	0.555
		24-5A	0.263	0.032	-0.231
		25-1A	0.05	0.29	0.24
ERG3	R	06-3A	3.876	2.478	-1.398
		137-1	2.933	8.893	5.96
		184-1A	65	17	-48
		95-1A	14.298	0.008	-14.29
		116-5	25.03	25.03	0
		65-3	17.257	50.3	33.043
	DDS	20-2A	1	3.27	2.27
		14-5A	0.193	0.28	0.087
		109-1A	5.091	0.037	-5.054
		68-4	2.623	1.321	-1.302
		07-1A	5.607	3.071	-2.536
		04-1A	0.041	0.029	-0.012
		11-3A	0	1.059	1.059
		16-5A	0.433	0.105	-0.328
		25-1A	15.9	72.117	56.217
		24-5A	0.018	0.008	-0.01
SNQ2	R	06-3A	0.78	0.01	-0.77
		137-1	0.042	0.013	-0.029
		184-1A	0.272	0.214	-0.058
		95-1A	2.677	0.343	-2.334
		116-5	0.005	0.004	-0.001
		65-3	3.592	3.585	-0.007
	DDS	20-2A	1	0.059	-0.941
		14-5A	0.032	0.054	0.022
		109-1A	1.849	1.656	-0.193
		68-4	7.404	1.379	-6.025
		07-1A	0.148	0.192	0.044
		04-1A	0.003	0	-0.003
		11-3A	0.102	0.019	-0.083
		16-5A	0.047	0.023	-0.024
		25-1A	0.495	26.951	26.456
		24-5A	0.013	0.005	-0.008
